# Supplementary material for: HIF1α-dependent hypoxia response in myeloid cells requires IRE1α
Source: J Neuroinflammation. 2023 Jun 21;20:145. doi: 10.1186/s12974-023-02793-y (PMC10286485; doi:10.1186/s12974-023-02793-y)
Supplement: Supplementary file 2 — Additional file 2: Table S1. Gene Set Variation analysis of normoxic and hypoxic retinal samples at P14. [file 12974_2023_2793_MOESM2_ESM.xlsx]

## Sheet: Limma_P14_Hall
	logFC	AveExpr	t	P.Value	adj.P.Val	B
HALLMARK_HYPOXIA	0.593802	0.0155271	2.97174	0.00370926	0.185463	-1.76865
HALLMARK_TNFA_SIGNALING_VIA_NFKB	0.530391	-0.0152672	2.6544	0.00924478	0.23112	-2.55966
HALLMARK_COAGULATION	0.431786	0.00481433	2.16092	0.0330893	0.402002	-3.61242
HALLMARK_IL6_JAK_STAT3_SIGNALING	0.42369	-0.0016768	2.1204	0.0364461	0.402002	-3.68927
HALLMARK_GLYCOLYSIS	0.415128	-0.0129157	2.07755	0.040313	0.402002	-3.76897
HALLMARK_E2F_TARGETS	0.399581	-0.0012965	1.99974	0.0482402	0.402002	-3.90951
HALLMARK_WNT_BETA_CATENIN_SIGNALING	0.347268	0.0309179	1.73794	0.0853	0.464526	-4.34305
HALLMARK_G2M_CHECKPOINT	0.346973	-0.0197127	1.73646	0.0855618	0.464526	-4.34532
HALLMARK_APOPTOSIS	0.341462	-0.000737562	1.70888	0.0905743	0.464526	-4.38741
HALLMARK_IL2_STAT5_SIGNALING	0.326211	0.00795918	1.63256	0.105708	0.464526	-4.50041
HALLMARK_MYC_TARGETS_V2	0.320851	0.000796474	1.60573	0.111486	0.464526	-4.53889
HALLMARK_P53_PATHWAY	0.295545	0.0249212	1.47909	0.142261	0.515178	-4.71198
HALLMARK_BILE_ACID_METABOLISM	0.290614	-0.0180249	1.45441	0.148964	0.515178	-4.74405
HALLMARK_XENOBIOTIC_METABOLISM	0.279576	0.011324	1.39917	0.164857	0.515178	-4.81389
HALLMARK_INTERFERON_GAMMA_RESPONSE	0.243519	-0.0230453	1.21872	0.225819	0.574015	-5.02317
HALLMARK_UNFOLDED_PROTEIN_RESPONSE	0.24004	0.0174014	1.20131	0.23247	0.574015	-5.04184
HALLMARK_REACTIVE_OXIGEN_SPECIES_PATHWAY	0.237779	0.0326501	1.18999	0.236867	0.574015	-5.05383
HALLMARK_MTORC1_SIGNALING	0.229432	0.00881227	1.14822	0.253619	0.574015	-5.0971
HALLMARK_PEROXISOME	0.226556	-0.0529558	1.13382	0.259579	0.574015	-5.11165
HALLMARK_DNA_REPAIR	0.224431	0.0136639	1.12319	0.264047	0.574015	-5.12229
HALLMARK_KRAS_SIGNALING_UP	0.217265	0.0132034	1.08733	0.279506	0.582304	-5.15741
HALLMARK_COMPLEMENT	0.205	0.00642864	1.02594	0.307394	0.584892	-5.21488
HALLMARK_HEME_METABOLISM	0.20153	-0.009361	1.00858	0.315611	0.584892	-5.23053
HALLMARK_ESTROGEN_RESPONSE_EARLY	0.201434	-0.0135865	1.0081	0.315842	0.584892	-5.23096
HALLMARK_ESTROGEN_RESPONSE_LATE	0.193735	-0.0181381	0.969568	0.334601	0.597502	-5.26472
HALLMARK_INTERFERON_ALPHA_RESPONSE	0.170554	-0.0156512	0.853555	0.395391	0.681709	-5.35842
HALLMARK_MYC_TARGETS_V1	0.146987	0.0185163	0.73561	0.46369	0.7479	-5.44146
HALLMARK_INFLAMMATORY_RESPONSE	0.137861	-0.0185237	0.689938	0.491831	0.7479	-5.47031
HALLMARK_ALLOGRAFT_REJECTION	0.135454	-0.0347425	0.677895	0.499404	0.7479	-5.47761
HALLMARK_ADIPOGENESIS	0.130372	0.0106124	0.652459	0.515602	0.7479	-5.4926
HALLMARK_APICAL_JUNCTION	0.105162	0.000242123	0.526297	0.599847	0.810604	-5.55848
HALLMARK_UV_RESPONSE_UP	0.0993092	0.00816184	0.497003	0.620278	0.816155	-5.57176
HALLMARK_ANGIOGENESIS	0.0829689	0.00299774	0.415227	0.678866	0.842259	-5.60481
HALLMARK_PI3K_AKT_MTOR_SIGNALING	0.0797516	-0.00197097	0.399125	0.690652	0.842259	-5.61062
HALLMARK_EPITHELIAL_MESENCHYMAL_TRANSITION	0.0547375	0.00946125	0.27394	0.784696	0.885266	-5.64795
HALLMARK_MITOTIC_SPINDLE	0.0496099	0.00604615	0.248278	0.804428	0.885266	-5.65389
HALLMARK_PROTEIN_SECRETION	0.0390387	0.0112246	0.195374	0.845497	0.885266	-5.66429
HALLMARK_SPERMATOGENESIS	0.00601142	-0.0129869	0.0300848	0.976059	0.976059	-5.6808
HALLMARK_MYOGENESIS	-0.0334065	0.00651691	-0.167186	0.867561	0.885266	-5.66882
HALLMARK_NOTCH_SIGNALING	-0.0366452	0.0350593	-0.183395	0.854859	0.885266	-5.6663
HALLMARK_HEDGEHOG_SIGNALING	-0.045146	0.00589031	-0.225938	0.821711	0.885266	-5.65858
HALLMARK_OXIDATIVE_PHOSPHORYLATION	-0.0602599	0.0447351	-0.301577	0.763601	0.885266	-5.64091
HALLMARK_TGF_BETA_SIGNALING	-0.0734417	-0.0221153	-0.367547	0.713988	0.849986	-5.62135
HALLMARK_FATTY_ACID_METABOLISM	-0.0818687	0.032693	-0.409721	0.682887	0.842259	-5.60683
HALLMARK_PANCREAS_BETA_CELLS	-0.121398	0.0483536	-0.607551	0.544862	0.756753	-5.51767
HALLMARK_CHOLESTEROL_HOMEOSTASIS	-0.127915	-0.0124831	-0.640164	0.52353	0.7479	-5.49964
HALLMARK_APICAL_SURFACE	-0.128293	-0.0388144	-0.642054	0.522307	0.7479	-5.49857
HALLMARK_ANDROGEN_RESPONSE	-0.267821	0.00904086	-1.34034	0.183173	0.538743	-4.88529
HALLMARK_KRAS_SIGNALING_DN	-0.286048	0.00789513	-1.43156	0.155389	0.515178	-4.77326
HALLMARK_UV_RESPONSE_DN	-0.333283	0.00956281	-1.66795	0.0984546	0.464526	-4.44866
