# Supplementary material for: HIF1α-dependent hypoxia response in myeloid cells requires IRE1α
Source: J Neuroinflammation. 2023 Jun 21;20:145. doi: 10.1186/s12974-023-02793-y (PMC10286485; doi:10.1186/s12974-023-02793-y)
Supplement: Supplementary file 3 — Additional file 3: Table S2. GSVA analysis of normoxic and hypoxic retinal samples at p17. [file 12974_2023_2793_MOESM3_ESM.xlsx]

## Sheet: Limma_P17_Hall
	logFC	AveExpr	t	P.Value	adj.P.Val	B
HALLMARK_ANGIOGENESIS	0.819464	0.0329105	5.64878	5.49934e-08	2.74967e-06	7.92894
HALLMARK_IL6_JAK_STAT3_SIGNALING	0.728913	-0.0131806	5.02475	1.1152e-06	2.78801e-05	5.04804
HALLMARK_INTERFERON_ALPHA_RESPONSE	0.685835	0.0218322	4.72172	4.39363e-06	5.86115e-05	3.74276
HALLMARK_INTERFERON_GAMMA_RESPONSE	0.68011	0.0101199	4.68715	5.11756e-06	5.86115e-05	3.59792
HALLMARK_TNFA_SIGNALING_VIA_NFKB	0.675946	-0.0113286	4.65623	5.86115e-06	5.86115e-05	3.46914
HALLMARK_REACTIVE_OXIGEN_SPECIES_PATHWAY	0.590443	0.00187776	4.06566	6.88362e-05	0.000485186	1.14337
HALLMARK_E2F_TARGETS	0.585297	0.0283952	4.03718	7.70282e-05	0.000485186	1.03788
HALLMARK_APOPTOSIS	0.585173	0.0164819	4.03521	7.76297e-05	0.000485186	1.03058
HALLMARK_EPITHELIAL_MESENCHYMAL_TRANSITION	0.573148	-0.0113997	3.95079	0.000107952	0.000599731	0.721657
HALLMARK_HYPOXIA	0.562755	-0.0237552	3.87169	0.000146322	0.000731608	0.437293
HALLMARK_COAGULATION	0.557352	-0.00434117	3.84136	0.00016422	0.000746454	0.329543
HALLMARK_ALLOGRAFT_REJECTION	0.545925	-0.0149586	3.76374	0.000219936	0.000907313	0.0571693
HALLMARK_MYC_TARGETS_V1	0.544879	0.0163624	3.74494	0.000235901	0.000907313	-0.00808402
HALLMARK_MTORC1_SIGNALING	0.494316	0.00417052	3.40725	0.000793292	0.00283319	-1.13131
HALLMARK_G2M_CHECKPOINT	0.475999	0.01865	3.2806	0.00122205	0.00407349	-1.5283
HALLMARK_UNFOLDED_PROTEIN_RESPONSE	0.464777	-0.0056337	3.20286	0.00158335	0.00491152	-1.76532
HALLMARK_INFLAMMATORY_RESPONSE	0.462264	-0.0117864	3.1867	0.00166992	0.00491152	-1.81393
HALLMARK_P53_PATHWAY	0.449322	0.0185984	3.09778	0.00223008	0.00619466	-2.07751
HALLMARK_COMPLEMENT	0.433296	0.00284443	2.98819	0.00315786	0.00831017	-2.39304
HALLMARK_KRAS_SIGNALING_UP	0.424073	0.00025894	2.92491	0.00384348	0.0096087	-2.5705
HALLMARK_PROTEIN_SECRETION	0.42149	0.0246208	2.90541	0.00408077	0.00971611	-2.62449
HALLMARK_IL2_STAT5_SIGNALING	0.401395	-0.0178008	2.76619	0.00620296	0.0140976	-3.00023
HALLMARK_DNA_REPAIR	0.367886	0.00820471	2.53115	0.0121383	0.0263875	-3.59569
HALLMARK_TGF_BETA_SIGNALING	0.349257	0.00903781	2.40396	0.0171308	0.0356891	-3.89728
HALLMARK_FATTY_ACID_METABOLISM	0.322666	0.0102393	2.21941	0.0275822	0.0530428	-4.30872
HALLMARK_XENOBIOTIC_METABOLISM	0.31833	0.00715463	2.19125	0.0295887	0.0547939	-4.36876
HALLMARK_GLYCOLYSIS	0.278487	-0.00230549	1.91985	0.0563001	0.100536	-4.90977
HALLMARK_ADIPOGENESIS	0.264489	0.0280795	1.82206	0.0699388	0.120584	-5.08784
HALLMARK_UV_RESPONSE_UP	0.258167	-0.00386616	1.77907	0.0767463	0.127911	-5.16328
HALLMARK_APICAL_JUNCTION	0.23879	0.0067833	1.64596	0.101342	0.163455	-5.38578
HALLMARK_ESTROGEN_RESPONSE_LATE	0.236238	-0.0107804	1.62839	0.105016	0.164087	-5.41389
HALLMARK_PI3K_AKT_MTOR_SIGNALING	0.21976	-0.00708403	1.5146	0.131454	0.197331	-5.58885
HALLMARK_HEME_METABOLISM	0.218157	0.0126044	1.5039	0.134185	0.197331	-5.60466
HALLMARK_OXIDATIVE_PHOSPHORYLATION	0.173911	0.0247088	1.18786	0.236299	0.304875	-6.02214
HALLMARK_MYC_TARGETS_V2	0.172937	0.0127392	1.18404	0.237802	0.304875	-6.02659
HALLMARK_NOTCH_SIGNALING	0.172684	-0.0164705	1.18602	0.23702	0.304875	-6.02428
HALLMARK_MITOTIC_SPINDLE	0.159876	0.010399	1.09944	0.272898	0.341122	-6.12165
HALLMARK_ANDROGEN_RESPONSE	0.138445	0.0234767	0.954179	0.341145	0.412124	-6.26861
HALLMARK_WNT_BETA_CATENIN_SIGNALING	0.137111	0.00564085	0.944245	0.346184	0.412124	-6.27791
HALLMARK_ESTROGEN_RESPONSE_EARLY	0.117029	-0.00743131	0.80503	0.421758	0.490416	-6.39806
HALLMARK_MYOGENESIS	0.104822	0.00178805	0.721765	0.471282	0.535547	-6.46084
HALLMARK_CHOLESTEROL_HOMEOSTASIS	0.0877677	-0.0175184	0.603994	0.546532	0.607258	-6.53801
HALLMARK_BILE_ACID_METABOLISM	0.0449328	0.000755845	0.309389	0.757348	0.823204	-6.67113
HALLMARK_SPERMATOGENESIS	0.0185689	0.00986125	0.127985	0.898289	0.955627	-6.71042
HALLMARK_APICAL_SURFACE	0.00711911	-0.0271607	0.0489543	0.961005	0.980617	-6.71734
HALLMARK_PEROXISOME	-0.00314624	0.0118092	-0.0216791	0.982726	0.982726	-6.7183
HALLMARK_UV_RESPONSE_DN	-0.00712807	0.00961953	-0.0489918	0.960975	0.980617	-6.71734
HALLMARK_PANCREAS_BETA_CELLS	-0.191718	0.0224315	-1.32241	0.187543	0.260476	-5.85617
HALLMARK_HEDGEHOG_SIGNALING	-0.20265	0.0339172	-1.39422	0.164799	0.235428	-5.76045
HALLMARK_KRAS_SIGNALING_DN	-0.329854	-0.0189896	-2.27309	0.0240832	0.0481664	-4.19225
