# Supplementary material for: HIF1α-dependent hypoxia response in myeloid cells requires IRE1α
Source: J Neuroinflammation. 2023 Jun 21;20:145. doi: 10.1186/s12974-023-02793-y (PMC10286485; doi:10.1186/s12974-023-02793-y)
Supplement: Supplementary file 4 — Additional file 4: Table S3. List of the proteins obtained after tandem mass spectrometry analysis of immunoprecipitation of HIF1α from J774 macrophages under hypoxia. [file 12974_2023_2793_MOESM4_ESM.xlsx]

## Sheet: IP HIF1a 8h hypoxia
	List of proteins from the interactome of HIF1alpha after 8h hypoxia (cleaned of keratine and other contaminants) used to put in the STRING and reactome databases.
	Experiment of HIF1a immunoprecipation followed by MS/MS : Cells used: J774
		Stimulation: 8 hours in hypoxia 2% O2
			Identified Proteins	Accession Number		Alternate ID
		Q3TFD9 (+4)	17 days embryo heart cDNA, RIKEN full-length enriched library, clone:I920087O13 product:vimentin, full insert sequence - Mus musculus (Mouse)	Q3TFD9		Vim
		TBB4B_MOUSE	Tubulin beta-4B chain OS=Mus musculus GN=Tubb4b PE=1 SV=1	TBB4B_MOUSE		Tubb4b
		Q58E70	Tpm3 protein - Mus musculus (Mouse)	Q58E70		Tpm3
		Q3UA81 (+3)	Bone marrow macrophage cDNA, RIKEN full-length enriched library, clone:I830030L06 product:eukaryotic translation elongation factor 1 alpha 1, full insert sequence - Mus musculus (Mouse)	Q3UA81		Elongation factor 1-alpha
		A1L0V4 (+5)	Hist1h3i protein - Mus musculus (Mouse)	A1L0V4		Hist1h3i
		GRP78_MOUSE (+6)	78 kDa glucose-regulated protein OS=Mus musculus GN=Hspa5 PE=1 SV=3	GRP78_MOUSE		Hspa5
		CH60_MOUSE	60 kDa heat shock protein, mitochondrial OS=Mus musculus GN=Hspd1 PE=1 SV=1	CH60_MOUSE		Hspd1
		ENOA_MOUSE (+1)	Alpha-enolase OS=Mus musculus GN=Eno1 PE=1 SV=3	ENOA_MOUSE		Eno1
		STML2_MOUSE (+1)	Stomatin-like protein 2, mitochondrial OS=Mus musculus GN=Stoml2 PE=1 SV=1	STML2_MOUSE		Stoml2
		Q7TSZ0 (+2)	Heat shock protein 9 - Mus musculus (Mouse)	Q7TSZ0		Hspa9			List used in the STRING database
		Q3TH47 (+10)	17 days embryo kidney cDNA, RIKEN full-length enriched library, clone:I920021C12 product:ubiquitin C, full insert sequence - Mus musculus (Mouse)	Q3TH47		Ubc
		RL7_MOUSE (+2)	60S ribosomal protein L7 OS=Mus musculus GN=Rpl7 PE=1 SV=2	RL7_MOUSE		Rpl7
		Q3TE85 (+4)	2 days neonate thymus thymic cells cDNA, RIKEN full-length enriched library, clone:E430022O13 product:high mobility group AT-hook 1, full insert sequence - Mus musculus (Mouse)	Q3TE85		Hmga1
		PPIA_MOUSE (+3)	Peptidyl-prolyl cis-trans isomerase A OS=Mus musculus GN=Ppia PE=1 SV=2	PPIA_MOUSE		Ppia
		Q3TT41 (+4)	6 days neonate head cDNA, RIKEN full-length enriched library, clone:5430406C13 product:nucleolin, full insert sequence - Mus musculus (Mouse)	Q3TT41		Ncl
		ATPA_MOUSE	ATP synthase subunit alpha, mitochondrial OS=Mus musculus GN=Atp5a1 PE=1 SV=1	ATPA_MOUSE		Atp5a1
		Q3UCH0 (+1)	Bone marrow macrophage cDNA, RIKEN full-length enriched library, clone:I830011I22 product:ribosomal protein L6, full insert sequence - Mus musculus (Mouse)	Q3UCH0		Rpl6
		HNRPK_MOUSE (+6)	Heterogeneous nuclear ribonucleoprotein K OS=Mus musculus GN=Hnrnpk PE=1 SV=1	HNRPK_MOUSE		Hnrnpk
		Q0VG47	Hnrpa3 protein - Mus musculus (Mouse)	Q0VG47		Hnrnpa3
		ENPL_MOUSE (+3)	Endoplasmin OS=Mus musculus GN=Hsp90b1 PE=1 SV=2	ENPL_MOUSE		Hsp90b1
		Q1WWK3 (+2)	Hist1h1b protein - Mus musculus (Mouse)	Q1WWK3		H1f5
		Q3U5P8 (+3)	Bone marrow macrophage cDNA, RIKEN full-length enriched library, clone:I830165N20 product:ribosomal protein S3a, full insert sequence - Mus musculus (Mouse)	Q3U5P8		Rps3a1
		TKT_MOUSE	Transketolase OS=Mus musculus GN=Tkt PE=1 SV=1	TKT_MOUSE		Tkt
		Q5SQB7 (+3)	Nucleophosmin 1 - Mus musculus (Mouse)	Q5SQB7		Npm1
		TCPB_MOUSE (+1)	T-complex protein 1 subunit beta OS=Mus musculus GN=Cct2 PE=1 SV=4	TCPB_MOUSE		Cct2
		TPM4_MOUSE	Tropomyosin alpha-4 chain OS=Mus musculus GN=Tpm4 PE=1 SV=3	TPM4_MOUSE		Tpm4
		TMOD3_MOUSE (+2)	Tropomodulin-3 OS=Mus musculus GN=Tmod3 PE=1 SV=1	TMOD3_MOUSE		Tmod3
		PAIRB_MOUSE (+4)	Protein disulfide-isomerase A6 OS=Mus musculus GN=Pdia6 PE=1 SV=3	PAIRB_MOUSE		Serbp1
		Q3U6P5 (+1)	Bone marrow macrophage cDNA, RIKEN full-length enriched library, clone:I830120C02 product:heterogeneous nuclear ribonucleoprotein C, full insert sequence - Mus musculus (Mouse)	Q3U6P5		Hnrnpc
		HNRPU_MOUSE (+1)	Heterogeneous nuclear ribonucleoprotein U OS=Mus musculus GN=Hnrnpu PE=1 SV=1	HNRPU_MOUSE		Hnrnpu
		Q5M6Y2	Chaperonin subunit 4 - Mus musculus (Mouse)	Q5M6Y2		Cct4
		CH10_MOUSE (+2)	10 kDa heat shock protein, mitochondrial OS=Mus musculus GN=Hspe1 PE=1 SV=2	CH10_MOUSE		Hspe1
		Q3UAT9	Bone marrow macrophage cDNA, RIKEN full-length enriched library, clone:I830027A17 product:inosine 5'-phosphate dehydrogenase 2, full insert sequence - Mus musculus (Mouse)	Q3UAT9		Impdh2
		ODP2_MOUSE (+1)	Dihydrolipoyllysine-residue acetyltransferase component of pyruvate dehydrogenase complex, mitochondrial OS=Mus musculus GN=Dlat PE=1 SV=2	ODP2_MOUSE		Dlat
		Q3U1F0 (+4)	Activated spleen cDNA, RIKEN full-length enriched library, clone:F830004G05 product:ligase III, DNA, ATP-dependent, full insert sequence - Mus musculus (Mouse)	Q3U1F0		Lig3
		Q8CB58_MOUSE (+1)	MCG13402, isoform CRA_d OS=Mus musculus GN=Ptbp1 PE=1 SV=1	Q8CB58_MOUSE		Ptbp1
		F120C_MOUSE (+1)	Constitutive coactivator of PPAR-gamma-like protein 2 OS=Mus musculus GN=Fam120c PE=1 SV=3	F120C_MOUSE		Fam120c
		PGK1_MOUSE	Phosphoglycerate kinase 1 OS=Mus musculus GN=Pgk1 PE=1 SV=4	PGK1_MOUSE		Pgk1
		LDHB_MOUSE	L-lactate dehydrogenase B chain OS=Mus musculus GN=Ldhb PE=1 SV=2	LDHB_MOUSE		Ldhb
		DSG1A_MOUSE (+2)	Desmoglein-1-alpha OS=Mus musculus GN=Dsg1a PE=2 SV=2	DSG1A_MOUSE		Dsg1a
		ACTBL_MOUSE	Beta-actin-like protein 2 OS=Mus musculus GN=Actbl2 PE=1 SV=1	ACTBL_MOUSE		Actbl2
		Q6ZQB7	MKIAA0429 protein - Mus musculus (Mouse)	Q6ZQB7		Mtss1
		HNRPD_MOUSE	Heterogeneous nuclear ribonucleoprotein D0 OS=Mus musculus GN=Hnrnpd PE=1 SV=2	HNRPD_MOUSE		Actbl2
		EFHD2_MOUSE (+1)	EF-hand domain-containing protein D2 OS=Mus musculus GN=Efhd2 PE=1 SV=1	EFHD2_MOUSE		Efhd2
		HIF1A_MOUSE (+1)	Hypoxia-inducible factor 1-alpha OS=Mus musculus GN=Hif1a PE=1 SV=3	HIF1A_MOUSE		Hif1a
		DDX5_MOUSE	Probable ATP-dependent RNA helicase DDX5 OS=Mus musculus GN=Ddx5 PE=1 SV=2	DDX5_MOUSE		Ddx5
		P11984	T-complex protein 1 subunit alpha A - Mus musculus (Mouse)	P11984		Tcp1
		THIO_MOUSE (+1)	Thioredoxin OS=Mus musculus GN=Txn PE=1 SV=3	THIO_MOUSE		Txn
		PROF1_MOUSE (+3)	Profilin-1 OS=Mus musculus GN=Pfn1 PE=1 SV=2	PROF1_MOUSE		Pfn1
		PCNA_MOUSE (+2)	Proliferating cell nuclear antigen OS=Mus musculus GN=Pcna PE=1 SV=2	PCNA_MOUSE		Pcna
		RBMX_MOUSE (+2)	RNA-binding motif protein, X chromosome OS=Mus musculus GN=Rbmx PE=1 SV=1	RBMX_MOUSE		Rbmx
		COR1A_MOUSE (+4)	Coronin-1A OS=Mus musculus GN=Coro1a PE=1 SV=5	COR1A_MOUSE		Coro1a
